# Supplementary material for: Identification of additional /novel QTL associated with resistance to cassava green mite in a biparental mapping population
Source: PLoS One. 2020 Apr 2;15(4):e0231008. doi: 10.1371/journal.pone.0231008 (PMC7117712; doi:10.1371/journal.pone.0231008)
Supplement: S1 Table — (XLSX) [file pone.0231008.s002.xlsx]

## Sheet: CGMS
S1 Table: Single nucleotide polymorphism (SNP) marker loci significantly associated with cassava green mite (CGM) and their explained proportion of phenotypic variation by marker (R2)
Trait	SNP Marker	Chr	SNP Position	p value	R2
CGMS	S12_7962234	12	7962234	1.3505e-09	0.31128
CGMS	S12_7819649	12	7819649	4.1278e-09	0.2959
CGMS	S12_7814611	12	7814611	5.2141e-09	0.29264
CGMS	S12_7812186	12	7812186	1.1005e-08	0.28213
CGMS	S12_7312233	12	7312233	1.7678e-07	0.2719
CGMS	S12_7312239	12	7312239	1.7678e-07	0.2719
CGMS	S12_7451644	12	7451644	2.387e-08	0.27109
CGMS	S12_6829904	12	6829904	3.0413e-07	0.26379
CGMS	S12_6829914	12	6829914	3.0413e-07	0.26379
CGMS	S12_6780332	12	6780332	4.593e-08	0.26164
CGMS	S12_7309605	12	7309605	4.5961e-08	0.26163
CGMS	S12_7223148	12	7223148	5.0101e-08	0.26037
CGMS	S12_7759210	12	7759210	5.1489e-08	0.25998
CGMS	S12_7954248	12	7954248	7.6866e-07	0.24973
CGMS	S12_7954303	12	7954303	7.6866e-07	0.24973
CGMS	S12_7598538	12	7598538	1.0834e-07	0.24907
CGMS	S12_7598709	12	7598709	1.0834e-07	0.24907
CGMS	S12_8039677	12	8039677	9.1136e-07	0.24712
CGMS	S12_8039686	12	8039686	9.1136e-07	0.24712
CGMS	S12_7926132	12	7926132	1.3741e-06	0.24078
CGMS	S12_7926163	12	7926163	1.3741e-06	0.24078
CGMS	S12_5524524	12	5524524	2.8953e-07	0.23445
CGMS	S12_5529819	12	5529819	2.8953e-07	0.23445
CGMS	S12_5557673	12	5557673	2.8953e-07	0.23445
CGMS	S12_5577084	12	5577084	2.8953e-07	0.23445
CGMS	S12_5604932	12	5604932	2.8953e-07	0.23445
CGMS	S12_5604998	12	5604998	2.8953e-07	0.23445
CGMS	S12_5617932	12	5617932	2.8953e-07	0.23445
CGMS	S12_5620091	12	5620091	2.8953e-07	0.23445
CGMS	S12_6045309	12	6045309	3.1827e-07	0.23303
CGMS	S12_6045845	12	6045845	3.1827e-07	0.23303
CGMS	S12_9348429	12	9348429	2.3198e-06	0.23262
CGMS	S12_7598908	12	7598908	2.5979e-06	0.23085
CGMS	S12_9422628	12	9422628	3.1128e-06	0.228
CGMS	S12_9422676	12	9422676	3.1128e-06	0.228
CGMS	S12_8142378	12	8142378	3.2882e-06	0.22714
CGMS	S12_8142392	12	8142392	3.2882e-06	0.22714
CGMS	S12_7171031	12	7171031	4.9384e-07	0.2264
CGMS	S12_7173769	12	7173769	4.9384e-07	0.2264
CGMS	S12_7309565	12	7309565	4.9384e-07	0.2264
CGMS	S12_7311827	12	7311827	4.9384e-07	0.2264
CGMS	S12_7323821	12	7323821	4.9384e-07	0.2264
CGMS	S12_10066886	12	10066886	3.6679e-06	0.22541
CGMS	S12_8038319	12	8038319	3.7415e-06	0.2251
CGMS	S12_8071420	12	8071420	3.7415e-06	0.2251
CGMS	S12_7130932	12	7130932	4.8038e-06	0.22114
CGMS	S12_7325672	12	7325672	4.8038e-06	0.22114
CGMS	S12_7493521	12	7493521	7.3933e-07	0.22026
CGMS	S12_6987093	12	6987093	7.5555e-07	0.21993
CGMS	S12_9608777	12	9608777	5.9427e-06	0.21775
CGMS	S12_7874196	12	7874196	6.9021e-06	0.21536
CGMS	S12_6678483	12	6678483	1.0209e-06	0.21533
CGMS	S12_6678509	12	6678509	1.0209e-06	0.21533
CGMS	S12_9573233	12	9573233	7.0221e-06	0.21508
CGMS	S12_9605509	12	9605509	7.0221e-06	0.21508
CGMS	S12_9724017	12	9724017	7.0221e-06	0.21508
CGMS	S12_9724398	12	9724398	7.0221e-06	0.21508
CGMS	S12_7670624	12	7670624	7.0296e-06	0.21506
CGMS	S12_7670661	12	7670661	7.0296e-06	0.21506
CGMS	S12_8388652	12	8388652	7.4425e-06	0.21415
CGMS	S12_7665730	12	7665730	7.5229e-06	0.21397
CGMS	S12_7668317	12	7668317	7.5229e-06	0.21397
CGMS	S12_8883460	12	8883460	7.5497e-06	0.21392
CGMS	S12_8883466	12	8883466	7.5497e-06	0.21392
CGMS	S12_8883498	12	8883498	7.5497e-06	0.21392
CGMS	S12_8883507	12	8883507	7.5497e-06	0.21392
CGMS	S12_6790420	12	6790420	1.185e-06	0.21304
CGMS	S12_8472305	12	8472305	8.025e-06	0.21294
CGMS	S12_8472325	12	8472325	8.025e-06	0.21294
CGMS	S12_8520331	12	8520331	8.831e-06	0.2114
CGMS	S12_8520380	12	8520380	8.831e-06	0.2114
CGMS	S12_9285505	12	9285505	8.9764e-06	0.21114
CGMS	S12_9341080	12	9341080	8.9764e-06	0.21114
CGMS	S12_9348212	12	9348212	8.9764e-06	0.21114
CGMS	S12_9422796	12	9422796	8.9764e-06	0.21114
CGMS	S12_9552177	12	9552177	8.9764e-06	0.21114
CGMS	S12_10742231	12	10742231	9.3348e-06	0.21051
CGMS	S12_10885917	12	10885917	9.3348e-06	0.21051
CGMS	S12_10991877	12	10991877	9.3348e-06	0.21051
CGMS	S12_11292797	12	11292797	9.3348e-06	0.21051
CGMS	S12_11347758	12	11347758	9.3348e-06	0.21051
CGMS	S12_11351823	12	11351823	9.3348e-06	0.21051
CGMS	S12_9755372	12	9755372	9.773e-06	0.20977
CGMS	S12_9756210	12	9756210	9.773e-06	0.20977
CGMS	S12_9756290	12	9756290	9.773e-06	0.20977
CGMS	S12_10753749	12	10753749	9.773e-06	0.20977
CGMS	S12_10783267	12	10783267	9.773e-06	0.20977
CGMS	S12_10783363	12	10783363	9.773e-06	0.20977
CGMS	S12_5166943	12	5166943	1.7975e-06	0.20662
CGMS	S12_6575777	12	6575777	2.0448e-06	0.20462
CGMS	S12_6647448	12	6647448	2.0448e-06	0.20462
CGMS	S12_6652067	12	6652067	2.4492e-06	0.20182
CGMS	S12_6655720	12	6655720	2.4492e-06	0.20182
CGMS	S12_5897955	12	5897955	8.8812e-06	0.18157
CGMS	S12_5936383	12	5936383	8.8812e-06	0.18157

## Sheet: LP
S1 Table: Single nucleotide polymorphism (SNP) marker loci significantly associated with leaf pubescence (LP) and their explained proportion of phenotypic variation by marker (R2)
Trait	SNP Marker	Chr	SNP Position	p value	R2
LP	S12_7962234	12	7962234	6.8911e-08	0.25572
LP	S12_7814611	12	7814611	8.6859e-08	0.25233
LP	S12_6780332	12	6780332	8.8436e-08	0.25206
LP	S12_7954248	12	7954248	7.967e-07	0.24918
LP	S12_7954303	12	7954303	7.967e-07	0.24918
LP	S12_9608777	12	9608777	1.0719e-06	0.24462
LP	S12_8038319	12	8038319	1.5248e-06	0.23917
LP	S12_8071420	12	8071420	1.5248e-06	0.23917
LP	S12_9573233	12	9573233	1.6271e-06	0.23816
LP	S12_9605509	12	9605509	1.6271e-06	0.23816
LP	S12_9724017	12	9724017	1.6271e-06	0.23816
LP	S12_9724398	12	9724398	1.6271e-06	0.23816
LP	S12_9422628	12	9422628	1.9795e-06	0.2351
LP	S12_9422676	12	9422676	1.9795e-06	0.2351
LP	S12_7926132	12	7926132	2.1089e-06	0.23411
LP	S12_7926163	12	7926163	2.1089e-06	0.23411
LP	S12_9994646	12	9994646	2.5014e-06	0.23144
LP	S12_9994654	12	9994654	2.5014e-06	0.23144
LP	S12_7312233	12	7312233	2.7787e-06	0.22979
LP	S12_7312239	12	7312239	2.7787e-06	0.22979
LP	S12_9755372	12	9755372	2.7832e-06	0.22976
LP	S12_9756210	12	9756210	2.7832e-06	0.22976
LP	S12_9756290	12	9756290	2.7832e-06	0.22976
LP	S12_10753749	12	10753749	2.7832e-06	0.22976
LP	S12_10783267	12	10783267	2.7832e-06	0.22976
LP	S12_10783363	12	10783363	2.7832e-06	0.22976
LP	S12_8039677	12	8039677	2.808e-06	0.22963
LP	S12_8039686	12	8039686	2.808e-06	0.22963
LP	S12_9285505	12	9285505	2.9938e-06	0.22862
LP	S12_9341080	12	9341080	2.9938e-06	0.22862
LP	S12_9348212	12	9348212	2.9938e-06	0.22862
LP	S12_9422796	12	9422796	2.9938e-06	0.22862
LP	S12_9552177	12	9552177	2.9938e-06	0.22862
LP	S12_9573168	12	9573168	3.8385e-06	0.22469
LP	S12_9573195	12	9573195	3.8385e-06	0.22469
LP	S12_9573202	12	9573202	3.8385e-06	0.22469
LP	S12_6829904	12	6829904	4.1204e-06	0.22357
LP	S12_6829914	12	6829914	4.1204e-06	0.22357
LP	S12_7598908	12	7598908	4.1936e-06	0.22329
LP	S12_8520331	12	8520331	4.3254e-06	0.2228
LP	S12_8520380	12	8520380	4.3254e-06	0.2228
LP	S12_7812186	12	7812186	6.3577e-07	0.22256
LP	S12_6655603	12	6655603	4.5872e-06	0.22187
LP	S12_8501618	12	8501618	4.7481e-06	0.22132
LP	S12_8507851	12	8507851	4.7481e-06	0.22132
LP	S12_7759210	12	7759210	6.944e-07	0.22122
LP	S12_7451644	12	7451644	7.7501e-07	0.21955
LP	S12_6055884	12	6055884	5.3526e-06	0.21942
LP	S12_6055914	12	6055914	5.3526e-06	0.21942
LP	S12_6055926	12	6055926	5.3526e-06	0.21942
LP	S12_6045309	12	6045309	8.537e-07	0.21807
LP	S12_6045845	12	6045845	8.537e-07	0.21807
LP	S12_7223148	12	7223148	8.5697e-07	0.21801
LP	S12_10107066	12	10107066	6.1071e-06	0.21731
LP	S12_7670624	12	7670624	6.8911e-06	0.21538
LP	S12_7670661	12	7670661	6.8911e-06	0.21538
LP	S12_8072473	12	8072473	6.997e-06	0.21514
LP	S12_7130932	12	7130932	7.0336e-06	0.21505
LP	S12_7325672	12	7325672	7.0336e-06	0.21505
LP	S12_8388652	12	8388652	7.652e-06	0.2137
LP	S12_7819649	12	7819649	1.3244e-06	0.21133
LP	S12_5524524	12	5524524	3.7201e-06	0.19529
LP	S12_5529819	12	5529819	3.7201e-06	0.19529
LP	S12_5557673	12	5557673	3.7201e-06	0.19529
LP	S12_5577084	12	5577084	3.7201e-06	0.19529
LP	S12_5604932	12	5604932	3.7201e-06	0.19529
LP	S12_5604998	12	5604998	3.7201e-06	0.19529
LP	S12_5617932	12	5617932	3.7201e-06	0.19529
LP	S12_5620091	12	5620091	3.7201e-06	0.19529
LP	S12_7598538	12	7598538	7.2802e-06	0.18472
LP	S12_7598709	12	7598709	7.2802e-06	0.18472

## Sheet: SG
S1 Table: Single nucleotide polymorphism (SNP) marker loci significantly associated with stay green (SG) and their explained proportion of phenotypic variation by marker (R2)
Trait	SNP Marker	Chr	SNP Position	p value	R2
SG	S12_5524524	12	5524524	3.9732e-09	0.29643
SG	S12_5529819	12	5529819	3.9732e-09	0.29643
SG	S12_5557673	12	5557673	3.9732e-09	0.29643
SG	S12_5577084	12	5577084	3.9732e-09	0.29643
SG	S12_5604932	12	5604932	3.9732e-09	0.29643
SG	S12_5604998	12	5604998	3.9732e-09	0.29643
SG	S12_5617932	12	5617932	3.9732e-09	0.29643
SG	S12_5620091	12	5620091	3.9732e-09	0.29643
SG	S12_6045309	12	6045309	3.9732e-09	0.29643
SG	S12_6045845	12	6045845	3.9732e-09	0.29643
SG	S12_7962234	12	7962234	7.4684e-09	0.28761
SG	S12_6780332	12	6780332	1.3456e-08	0.27928
SG	S12_7954248	12	7954248	1.281e-07	0.27667
SG	S12_7954303	12	7954303	1.281e-07	0.27667
SG	S12_7926132	12	7926132	1.5129e-07	0.27421
SG	S12_7926163	12	7926163	1.5129e-07	0.27421
SG	S12_6829904	12	6829904	1.622e-07	0.27318
SG	S12_6829914	12	6829914	1.622e-07	0.27318
SG	S12_5166943	12	5166943	2.1521e-08	0.27258
SG	S12_7312233	12	7312233	1.9779e-07	0.27023
SG	S12_7312239	12	7312239	1.9779e-07	0.27023
SG	S12_7814611	12	7814611	3.035e-08	0.26764
SG	S12_8038319	12	8038319	2.4551e-07	0.267
SG	S12_8071420	12	8071420	2.4551e-07	0.267
SG	S12_8142378	12	8142378	2.6584e-07	0.26581
SG	S12_8142392	12	8142392	2.6584e-07	0.26581
SG	S12_6895911	12	6895911	2.8967e-07	0.26452
SG	S12_6895916	12	6895916	2.8967e-07	0.26452
SG	S12_6895928	12	6895928	2.8967e-07	0.26452
SG	S12_7598908	12	7598908	3.4314e-07	0.26198
SG	S12_7451644	12	7451644	4.98e-08	0.26046
SG	S12_7874196	12	7874196	3.9692e-07	0.25978
SG	S12_7130932	12	7130932	4.0095e-07	0.25963
SG	S12_7325672	12	7325672	4.0095e-07	0.25963
SG	S12_7223148	12	7223148	5.6182e-08	0.25871
SG	S12_8501618	12	8501618	4.2731e-07	0.25866
SG	S12_8507851	12	8507851	4.2731e-07	0.25866
SG	S12_8039677	12	8039677	5.0951e-07	0.256
SG	S12_8039686	12	8039686	5.0951e-07	0.256
SG	S12_8388652	12	8388652	5.4966e-07	0.25484
SG	S12_7759210	12	7759210	9.5708e-08	0.2509
SG	S12_8472305	12	8472305	7.3926e-07	0.25032
SG	S12_8472325	12	8472325	7.3926e-07	0.25032
SG	S12_7270219	12	7270219	9.7168e-07	0.24613
SG	S12_7961873	12	7961873	1.1548e-06	0.24347
SG	S12_7961878	12	7961878	1.1548e-06	0.24347
SG	S12_5530061	12	5530061	1.2139e-06	0.2427
SG	S12_7670624	12	7670624	1.2403e-06	0.24236
SG	S12_7670661	12	7670661	1.2403e-06	0.24236
SG	S12_11478021	12	11478021	1.2768e-06	0.24192
SG	S12_24925157	12	24925157	1.3149e-06	0.24146
SG	S12_8507631	12	8507631	1.6215e-06	0.23821
SG	S12_8507708	12	8507708	1.6215e-06	0.23821
SG	S12_8507830	12	8507830	1.6215e-06	0.23821
SG	S12_6055884	12	6055884	1.8965e-06	0.23577
SG	S12_6055914	12	6055914	1.8965e-06	0.23577
SG	S12_6055926	12	6055926	1.8965e-06	0.23577
SG	S12_9608777	12	9608777	2.4461e-06	0.23179
SG	S12_5102716	12	5102716	2.6727e-06	0.2304
SG	S12_8520331	12	8520331	2.8488e-06	0.2294
SG	S12_8520380	12	8520380	2.8488e-06	0.2294
SG	S12_8072473	12	8072473	3.4003e-06	0.22661
SG	S12_15256689	12	15256689	4.0685e-06	0.22377
SG	S12_15256719	12	15256719	4.0685e-06	0.22377
SG	S12_15256762	12	15256762	4.0685e-06	0.22377
SG	S12_15256819	12	15256819	4.0685e-06	0.22377
SG	S12_15257725	12	15257725	4.0685e-06	0.22377
SG	S12_15259811	12	15259811	4.0685e-06	0.22377
SG	S12_13507705	12	13507705	4.404e-06	0.22252
SG	S12_13979054	12	13979054	4.404e-06	0.22252
SG	S14_4626854	14	4626854	4.7351e-06	0.22137
SG	S12_7665730	12	7665730	4.8506e-06	0.22098
SG	S12_7668317	12	7668317	4.8506e-06	0.22098
SG	S12_9755372	12	9755372	4.8605e-06	0.22095
SG	S12_9756210	12	9756210	4.8605e-06	0.22095
SG	S12_9756290	12	9756290	4.8605e-06	0.22095
SG	S12_10753749	12	10753749	4.8605e-06	0.22095
SG	S12_10783267	12	10783267	4.8605e-06	0.22095
SG	S12_10783363	12	10783363	4.8605e-06	0.22095
SG	S12_6828107	12	6828107	5.0036e-06	0.22049
SG	S12_13291338	12	13291338	5.0988e-06	0.22019
SG	S12_11435187	12	11435187	5.2028e-06	0.21987
SG	S12_11435216	12	11435216	5.2028e-06	0.21987
SG	S12_9994646	12	9994646	5.322e-06	0.21951
SG	S12_9994654	12	9994654	5.322e-06	0.21951
SG	S12_9422628	12	9422628	5.3782e-06	0.21934
SG	S12_9422676	12	9422676	5.3782e-06	0.21934
SG	S12_13291378	12	13291378	5.5008e-06	0.21898
SG	S12_7812186	12	7812186	8.4265e-07	0.21827
SG	S12_15256322	12	15256322	6.0923e-06	0.21735
SG	S12_14708011	12	14708011	6.0974e-06	0.21734
SG	S12_14942545	12	14942545	6.1348e-06	0.21724
SG	S12_14593670	12	14593670	6.1582e-06	0.21718
SG	S12_15259767	12	15259767	6.2154e-06	0.21703
SG	S12_14942421	12	14942421	6.2157e-06	0.21703
SG	S12_12924968	12	12924968	6.7687e-06	0.21567
SG	S12_9573233	12	9573233	6.9844e-06	0.21517
SG	S12_9605509	12	9605509	6.9844e-06	0.21517
SG	S12_9724017	12	9724017	6.9844e-06	0.21517
SG	S12_9724398	12	9724398	6.9844e-06	0.21517
SG	S12_13477420	12	13477420	7.1615e-06	0.21476
SG	S12_12473712	12	12473712	7.6006e-06	0.21381
SG	S12_7819649	12	7819649	1.1448e-06	0.21357
SG	S12_7309605	12	7309605	1.3451e-06	0.21109
SG	S12_8520633	12	8520633	9.3807e-06	0.21043
SG	S12_9285505	12	9285505	9.3993e-06	0.21039
SG	S12_9341080	12	9341080	9.3993e-06	0.21039
SG	S12_9348212	12	9348212	9.3993e-06	0.21039
SG	S12_9422796	12	9422796	9.3993e-06	0.21039
SG	S12_9552177	12	9552177	9.3993e-06	0.21039
SG	S12_7600203	12	7600203	9.5799e-06	0.21009
SG	S12_7600215	12	7600215	9.5799e-06	0.21009
SG	S12_25167711	12	25167711	9.7091e-06	0.20987
SG	S12_23882711	12	23882711	9.7188e-06	0.20986
SG	S12_23884602	12	23884602	9.7188e-06	0.20986
SG	S12_23947050	12	23947050	9.7188e-06	0.20986
SG	S12_26389030	12	26389030	9.7222e-06	0.20985
SG	S12_26389086	12	26389086	9.7222e-06	0.20985
SG	S12_13477319	12	13477319	9.8076e-06	0.20971
SG	S12_13480212	12	13480212	9.8076e-06	0.20971
SG	S12_7598538	12	7598538	2.8181e-06	0.19963
SG	S12_7598709	12	7598709	2.8181e-06	0.19963
SG	S12_7171031	12	7171031	3.7099e-06	0.19534
SG	S12_7173769	12	7173769	3.7099e-06	0.19534
SG	S12_7309565	12	7309565	3.7099e-06	0.19534
SG	S12_7311827	12	7311827	3.7099e-06	0.19534
SG	S12_7323821	12	7323821	3.7099e-06	0.19534
