# Supplementary material for: Identification of additional /novel QTL associated with resistance to cassava green mite in a biparental mapping population
Source: PLoS One. 2020 Apr 2;15(4):e0231008. doi: 10.1371/journal.pone.0231008 (PMC7117712; doi:10.1371/journal.pone.0231008)
Supplement: S2 Table — (XLSX) [file pone.0231008.s003.xlsx]

## Sheet: Sheet1
S2 Table. Details of 33 genes annonated as candidates associated with CGM resistance, leaf pubescence and stay green
Genes	Chromosome	Gene description
Manes.12G086200	12	C2H2-and-C2HC-zinc-fingers-superfamily-protein
Manes.12G072500	12	Cell-differentiation,-Rcd1-like-protein
Manes.12G094100	12	Disease-resistance-protein-(CC-NBS-LRR-class)-family
Manes.12G076500	12	DNA-binding-storekeeper-protein-related-transcriptional-regulator
Manes.12G071900	12	ERD-(early-responsive-to-dehydration-stress)-family-protein
Manes.12G069300	12	ethylene-forming-enzyme
Manes.12G074300	12	Galactosyltransferase-family-protein
Manes.12G075200	12	glutamate-receptor-3.4
Manes.12G061400	12	HEAT-SHOCK-PROTEIN-89.1
Manes.12G075600	12	homeodomain-GLABROUS-2
Manes.12G058700	12	Homeodomain-like-transcriptional-regulator
Manes.12G086500	12	Late-embryogenesis-abundant-(LEA)-hydroxyproline-rich-glycoprotein-family
Manes.12G053200	12	lipid-transfer-protein
Manes.12G071600	12	Lycopene-beta/epsilon-cyclase-protein
Manes.12G082000	12	MYB-like-102
Manes.12G061200	12	Pentatricopeptide-repeat-(PPR)-superfamily-protein
Manes.12G076300	12	Peroxidase-superfamily-protein
Manes.12G078400	12	peroxin-22
Manes.12G069200	12	Phosphotyrosine-protein-phosphatases-superfamily-protein
Manes.12G086400	12	prohibitin-1
Manes.12G064900	12	receptor-like-protein-6
Manes.12G081600	12	Ribonuclease-H-like-superfamily-protein
Manes.12G076100	12	Ribosomal-RNA-processing-Brix-domain-protein
Manes.12G080700	12	RING/FYVE/PHD-zinc-finger-superfamily-protein
Manes.12G080900	12	RNA-binding-(RRM/RBD/RNP-motifs)-family-protein
Manes.12G091400	12	TRICHOME-BIREFRINGENCE-LIKE-39
Manes.12G093300	12	UDP-Glycosyltransferase-superfamily-protein
Manes.12G092900	12	vascular-plant-one-zinc-finger-protein
Manes.12G082700	12	Wound-responsive-family-protein
Manes.12G076800	12	xyloglucan-endotransglucosylase/hydrolase-9
Manes.12G062100	12	zinc-dependent-activator-protein-1
Manes.12G077600	12	Zinc-finger-C-x8-C-x5-C-x3-H-type-family-protein
Manes.12G109100	12	zinc-finger-protein-7
